# Supplementary material for: Structure of membrane diacylglycerol kinase in lipid bilayers
Source: Commun Biol. 2021 Mar 5;4:282. doi: 10.1038/s42003-021-01802-1 (PMC7935881; doi:10.1038/s42003-021-01802-1)
Supplement: Supplementary file 3 — Supplementary Data 1. [file 42003_2021_1802_MOESM3_ESM.xlsx]

## Sheet: Sheet1
Residue	CA	CB	CD	CD1	CD2	CE	CE3	CG	CG1	CG2	CO	CZ2	N
A14	55.4	18.1									180.1		122.6
G15	47.9										177.2		105.6
Y16	59.8										176.3		122
S17	62.9	63.7									177		116.5
W18	60.1	30									177.2		122.7
K19	60.2	32.3	29.8			42.2		26.4			181.4		117.3
G20	47.1										174		109.6
L21	57.9	41.7		24.7				26.3			178.3		122.7
R22	59.3	30.3	43.9					29.7			177.7		117.3
A23	54.5	18.7									180.8		118.5
A24	55.4	17									177.5		122.5
W25	61.2	29.6									176.8		117.6
I26	64.3	38.9		13.8					29.2	17.2	178.5		114.4
N27	55.5	41.2						177.9			175.7		111.8
E28	53.6	29.2	181.7					33.7			175		117.9
A29	55.6	18.5									179.8		132
A30	55.1	19.3									179.6		116.3
F31	61.7	39.5						125.3			177.3		116
R32	59.8	29.8	42.4								177.3		117.3
Q33	58.6	32									178.8		119.4
E34	58.2	31.6									178.4		117.9
G35	47.2										174.9		107.9
V36	67.2	31.2							22.2	23.7	177.5		120.4
A37	55.7	18.1									179.2		120.7
V38	66.7	31.3							21.9	24.3	178		117.6
L39	58.7	41.2			26.6			27.4			178.6		119.7
L40	57.8	41.8							26.9		178		116.9
A41	55.6	18.1									179.4		121.2
V42	66.5	31							22.2	23.3	179.3		117.2
V43	66.3								22	23.3	177.9		117.3
I44	65.9	38.4		14					30.1	17.9	177.6		118.3
A45	55.2	18.9									179		120.2
A46	54.4	19.4									177		117.3
W47	55.5	30					126.9				179		119.1
L48	55.3	44.6		23.9	26.4			27.2			176.6		117.3
D49	52.5	38.6									175.7		122.3
V50	57.8	34.9							17.8	21.5	174.7		111.9
D51	52.5	42.4						180.6			175.4		117.6
A52	55.9	19.5									179.4		121.3
I53	65.7	37.6		14					30	19.2	177.9		116
T54	67.4	68.2								22	176.2		117.7
R55	61.4	30.5	43.5					28.2			177.8		119.3
V56	67.3	31.6							23.8	24.6	178.9		116.6
L57	58.2	43		23.8				27.4			180.4		121.6
L58	57.8	40.6		19.3	25.1			26			179.2		120.3
I59	65.5	39.5		13.9					29	17.2	178.3		116.4
S60	61.8	62.9									177.7		116.2
S61	61.5	63.2									177.2		115.7
V62	65.8	31.9							22.9	23.9	178.7		121.1
M63	57.9	31.4									178.5		118.5
L64	58.7	40.3	23.2					27.4			178.5		120.1
V65	66.8	31.6						22.1			177		115.5
M66	59.9	32.7						31.9			178.3		116.9
I67	66.6	39.2		14					29.7	17.9	177.5		119.5
V68	66.9	31.4							22.6	24.3	177.9		117.7
E69	58.3	29.5						32			180.2		121.3
L70	58.9	41.1		22.9	25.9			28			178.4		124
L71	57.7	41.3		23.9	25.9			27			177.8		117
N72	56.7	39.6	173.5								177.2		117.8
S73	62.4	63.3									176.9		116.3
A74	55.8	18.6									178.8		127.4
I75	65.3	37.6		13.9					30.3	17	177.9		118.8
E76	60.2	29						35.3			177.1		119.7
A77	55	17.3									179.5		119.9
V78	66.6	31.5							23.2	24.2	177.5		117.7
V79	67.3	31.2							23.2	24.9	179.3		120
D80	56.6	39.4						179.5			178.6		121
L89	57.9	42.4		22.4	23.1			27.5			178.5		118.4
S90	62.6	63.7									176.5		115.3
G91	47.3										175		107.5
R92	59.4	32.2	44.5					25.7			178.4		121
A93	55.9	19.4									179.6		119.6
K94	59.7	32.3	27.3			41.9		24.6			180.1		113.8
D95	57.3	38.6						178.8			177.7		121.9
M96	60.7	32						34			177.8		120.6
G97	47.4										176.3		107.1
S98	62.6	63.6									177.1		116.3
A99	55	18.5									178.5		123
A100	55.8	18.3									179.5		121.1
V101	66.8	31.5						22.1	22.4		178		117.8
L102	58.7	41.7		23.3	24.8			26.6			178.8		119.5
I103	63.3	34.7		9.9					27.5	19.1	178.3		117.2
A104	56.1	17.7									180.2		123.7
I105	66.4	38.1		14.9					31.2	17	177.6		121.4
I106	66.2	37.6		13.7					29.9	17.5	177.7		120.8
D107	55.7	38.4						173.8			177.9		118
A108	56.3	17.4									178.7		125
V109	67.2	31.7							22	23.3	177.9		118.2
I110	66.2	38.4		14.9					29.6	18.1	177.2		118.2
T111	67.9	68.5								21.5	176		117.3
W112	63	28			126.5						178.1	114.8	120.5
A113	56	19.4									179.5		120.6
I114	65.8	37.9		14.4					29.5	18.5	179.6		115.4
L115	58	40.4						25.8			178.5		118
L116	57.9	40.3		22.3				26.8			178.6		118.3
