# Supplementary material for: Structure of membrane diacylglycerol kinase in lipid bilayers
Source: Commun Biol. 2021 Mar 5;4:282. doi: 10.1038/s42003-021-01802-1 (PMC7935881; doi:10.1038/s42003-021-01802-1)
Supplement: Supplementary file 4 — Supplementary Data 2. [file 42003_2021_1802_MOESM4_ESM.xlsx]

## Sheet: Fig3d
residue number	relative intensity,I	error(+)	error(-)
1
2
3
4
5
6
7
8
9
10
11
12
13
14
15	0.762335	0.0939186	0.0863325
16
17
18	0.496094	0.0427052	0.0408412
19	0.596939	0.0519824	0.0493795
20	0.280739	0.0540442	0.050733
21	0.342222	0.0398345	0.0380687
22
23	0.605196	0.0400628	0.038505
24
25	0.520237	0.0538525	0.0509572
26	0.614165	0.0595986	0.0562297
27	0.541354	0.0590611	0.0556325
28	0.195961	0.0788152	0.0716294
29	0.679142	0.0519752	0.0494721
30	0.740187	0.0723583	0.0677254
31
32
33
34
35
36	0.580586	0.0491506	0.0467986
37
38
39
40
41
42
43
44	0.73025	0.0475598	0.0455041
45
46	0.969028	0.0627	0.0595164
47
48	1.20865	0.0895966	0.0837862
49	0.822586	0.190302	0.162212
50	0.59504	0.107678	0.0970689
51	0.886952	0.161165	0.141066
52
53
54
55	0.823474	0.0854238	0.0792649
56	0.875855	0.0411763	0.0397231
57
58	0.884464	0.0541799	0.0517008
59
60
61
62
63
64
65	0.840587	0.0415167	0.0400172
66
67	0.577348	0.0556084	0.0526118
68
69
70	0.268729	0.0725614	0.0666758
71
72	0.128057	0.028909	0.0278384
73
74	0.240668	0.0248254	0.0240854
75	0.113243	0.0343083	0.0327965
76	0.0728653	0.0326858	0.031274
77
78
79
80
81
82
83
84
85
86
87
88
89
90
91
92	0.308547	0.0344967	0.0331389
93
94	0	0.0509393	0.0473768
95	0.142845	0.0433209	0.0409821
96	0.243375	0.042363	0.0402559
97	0.146777	0.0239948	0.0232614
98
99
100
101
102
103	0.455979	0.0527096	0.0498405
104	0.630948	0.0315995	0.0306345
105	0.757732	0.0465016	0.0445588
106	0.757872	0.0378109	0.0365164
107	0.938145	0.0431532	0.0416012
108	0.876058	0.0402193	0.0388319
109
110	0.837399	0.0490738	0.0469895
111	0.997221	0.0474978	0.0456692
112	0.83299	0.0500695	0.0478975
113
114	0.786738	0.0547001	0.0520656
115
116
117
118
119
120
121

## Sheet: Fig 4c
residue number	relative intensity,I	error(+)	error(-)
1
2
3
4
5
6
7
8
9
10
11
12
13
14
15	0.710842	0.0926233	0.0822838
16
17
18	0.519512	0.0364088	0.0344532
19
20	0.460752	0.0562695	0.0515319
21	0.708617	0.049503	0.0463833
22
23	0.519996	0.0308305	0.0294171
24
25	0.435238	0.0436299	0.0406692
26	0.555421	0.047984	0.0447291
27	0.350563	0.0444254	0.0411436
28	0.728459	0.0998841	0.0880884
29	0.72267	0.0480285	0.0451125
30	0.711509	0.0596058	0.0551483
31
32
33
34
35
36	0.689279	0.0483617	0.0453426
37
38
39
40
41
42
43
44	0.943104	0.0458676	0.0435277
45
46	0.786489	0.052504	0.0491724
47
48	0.744435	0.0569479	0.0529484
49	0.737065	0.131148	0.111633
50	0.527821	0.0957142	0.0833561
51	0.711244	0.136045	0.114853
52
53
54
55	0.635661	0.0662082	0.0604836
56	0.857252	0.0409108	0.0389446
57
58	0.920646	0.0486036	0.0459512
59
60
61
62
63
64
65	0.760936	0.0351272	0.0335796
66
67	0.5172	0.0451041	0.0421359
68
69
70	0.589502	0.0822682	0.0733477
71
72	0.405911	0.0297112	0.0282744
73
74	0.315611	0.0202419	0.0195099
75	0.183543	0.0299622	0.0281789
76	0.3835	0.0330638	0.0312613
77
78
79
80
81
82
83
84
85
86
87
88
89
90
91
92	0.435041	0.0329332	0.0312175
93
94	0.178797	0.0402313	0.0370659
95	0.182591	0.0406777	0.0374564
96	0.298097	0.0389748	0.0363085
97	0.52379	0.0312433	0.0297968
98
99
100
101
102
103	0.699231	0.0560994	0.0521025
104	0.739952	0.0306163	0.0294181
105	0.814887	0.0431034	0.0408709
106	0.965372	0.0416759	0.0397589
107	1.07807	0.0433305	0.041383
108	0.86864	0.0364056	0.0348507
109
110	1.06191	0.0521686	0.0493478
111	0.850557	0.0435589	0.0413281
112	0.721329	0.0378317	0.0359972
113
114	0.899399	0.0593346	0.0553821
115
116
117
118
119
120
121
